# Supplementary material for: Mutation of OsLPR3 Enhances Tolerance to Phosphate Starvation in Rice
Source: Int J Mol Sci. 2023 Jan 26;24(3):2437. doi: 10.3390/ijms24032437 (PMC9917114; doi:10.3390/ijms24032437)
Supplement: Supplementary file 1 [file ijms-24-02437-s001.zip]

Archive with 1 entries (1 files):
- ijms-2140334-supplementary.pdf
